# Supplementary material for: Behavioral and Psychosocial Correlates of Gender Differences in Adolescent Mental Health: A Regional Cross-Sectional Study in Northern Italy
Source: Behav Sci (Basel). 2026 May 19;16(5):812. doi: 10.3390/bs16050812 (PMC13203345; doi:10.3390/bs16050812)
Supplement: Supplementary file 1 [file behavsci-16-00812-s001.zip]

Archive with 1 entries (1 files):
- behavsci-4310071-supplementary.pdf
